# Supplementary material for: Genome Assembly and Winged Fruit Gene Regulation of Chinese Wingnut: Insights from Genomic and Transcriptomic Analyses
Source: Genomics Proteomics Bioinformatics. 2024 Dec 12;22(6):qzae087. doi: 10.1093/gpbjnl/qzae087 (PMC12043009; doi:10.1093/gpbjnl/qzae087)
Supplement: qzae087_Supplementary_Data [file qzae087_supplementary_data.zip]

Archive with 38 entries (38 files):
- Figure S1.tif
- Figure S10.tif
- Figure S11.tif
- Figure S12.tif
- Figure S13.tif
- Figure S14.tif
- Figure S15.tif
- Figure S16.tif
- Figure S17.tif
- Figure S2.tif
- Figure S3.tif
- Figure S4.tif
- Figure S5.pdf
- Figure S6.tif
- Figure S7.tif
- Figure S8.tif
- Figure S9.tif
- Supplementary material captions.docx
- Table S1 120924.xls
- Table S10 120924.xls
- Table S11 120924.xls
- Table S12 120924.xls
- Table S13.xls
- Table S14 120924.xls
- Table S15 120924.xls
- Table S16 120924.xls
- Table S17 120924.xls
- Table S18.xls
- Table S19.xls
- Table S2 120924.xls
- Table S20.xls
- Table S3 120924.xls
- Table S4 120924.xls
- Table S5 120924.xls
- Table S6 120924.xls
- Table S7 120924.xls
- Table S8 120924.xls
- Table S9 120924.xls
