# Supplementary material for: Genome Assembly and Winged Fruit Gene Regulation of Chinese Wingnut: Insights from Genomic and Transcriptomic Analyses
Source: Genomics Proteomics Bioinformatics. 2024 Dec 12;22(6):qzae087. doi: 10.1093/gpbjnl/qzae087 (PMC12043009; doi:10.1093/gpbjnl/qzae087)
Supplement: qzae087_Supplementary_Data [file qzae087_supplementary_data.zip › Table S1 120924.xls]

## Sheet: Sheet1
Table S1 Summary of sequencing data of Pterocarya stenoptera
Platform	Total data (G)	Sequence coverage (×)	Genome size
Illumina HiSeq (short reads)	36	60.3	597.37 Mb
PacBio (long reads)	21	35.18	555.19 Mb
Hi-C	61	102	555.2 Mb (Anchored to 16 chromosomes)
Total	118	197.48	/
Note: Hi-C, high-throughput chromatin conformation capture.
