# Supplementary material for: Genome Assembly and Winged Fruit Gene Regulation of Chinese Wingnut: Insights from Genomic and Transcriptomic Analyses
Source: Genomics Proteomics Bioinformatics. 2024 Dec 12;22(6):qzae087. doi: 10.1093/gpbjnl/qzae087 (PMC12043009; doi:10.1093/gpbjnl/qzae087)
Supplement: qzae087_Supplementary_Data [file qzae087_supplementary_data.zip › Table S10 120924.xls]

## Sheet: Sheet1
Table S10 Statistical summary of whole-genome resequencing from 28 individuals mapped onto the Pterocarya stenoptera genome assembly
Sample name	Species	Clean reads	Paired reads	Mapped reads	Mapped rates	Properly mapped reads	Properly mapped rates	Average depth	Accession number	Location	latitude (N)	longitude (E)
NZ0110	P. stenoptera	156820223	154976230	143643221	0.916	135134282	0.872	39.0743	SRR25637497	Nanzhen, Shaanxi	32.844	106.599
NZ0120	P. stenoptera	141342831	125010348	132690027	0.9388	125010348	0.8948	36.5054	SRR25637426	Nanzhen, Shaanxi	32.844	106.599
SN0101	P. stenoptera	149073021	147215502	148012469	0.9929	139414396	0.947	39.4875	SRR25637498	Shangnan, Shaanxi	33.428	110.776
SN0104	P. stenoptera	142198372	140317000	138692715	0.9753	130210406	0.928	37.2749	SRR25637527	Shangnan, Shaanxi	33.428	110.776
SQ0101	P. stenoptera	155381231	153476046	144741366	0.9888	144741366	0.9431	41.3481	SRR25637525	Shiquan, Shaanxi	33.284	108.108
SQ0104	P. stenoptera	139672668	137919010	137931347	0.9875	129989520	0.9425	37.215	SRR25637499	Shiquan, Shaanxi	33.284	108.108
YX0101	P. stenoptera	147436823	145710968	145710968	0.9524	132407484	0.9087	38.5555	SRR25637528	Yangxian, Shaanxi	33.439	107.556
YX0103	P. stenoptera	124483270	122971386	123674618	0.9935	116482264	0.9472	33.4425	SRR25637526	Yangxian, Shaanxi	33.439	107.556
YX0105	P. stenoptera	127871755	126405872	120382484	0.9414	113681456	0.8993	33.1763	SRR25637500	Yangxian, Shaanxi	33.439	107.556
NZ0201	P. hupehensis	125805094	122127070	123465326	0.9814	107446996	0.8798	33.7789	SRR25637666	Nanzhen, Shaanxi	32.874	106.594
NZ0202	P. hupehensis	164946007	160287064	158457166	0.9607	138128454	0.8618	43.2057	SRR25637535	Nanzhen, Shaanxi	32.874	106.594
SN0201	P. hupehensis	137254774	133177356	135649618	0.9883	118147228	0.8871	37.0601	SRR25637532	Shangnan, Shaanxi	33.358	110.562
SN0202	P. hupehensis	151296782	146959778	143251601	0.9468	124979034	0.8504	38.905	SRR25637672	Shangnan, Shaanxi	33.358	110.562
HY0201	P. hupehensis	148718851	144218102	146790519	0.987	127795092	0.8861	39.4425	SRR25637673	Huyi, Shaanxi	33.94	108.661
HY0204	P. hupehensis	137985219	134025540	134102273	0.9719	116945556	0.8726	36.7999	SRR25637667	Huyi, Shaanxi	33.94	108.661
HY0207	P. hupehensis	139551105	135513308	136824870	0.9805	119446072	0.8814	37.2798	SRR25637674	Huyi, Shaanxi	33.94	108.661
ZS0101	P. hupehensis	154036876	149465340	152218251	0.9882	132232922	0.8847	40.7094	SRR25637673	Zhashui, Shaanxi	33.828	108.991
ZS0103	P. hupehensis	98237587	95436805	97675244	0.9943	85442893	0.8953	31.4331	SRR25637531	Zhashui, Shaanxi	33.828	108.991
ZS0201	P. macroptera	137344024	130792314	133562522	0.9725	105498920	0.8066	39.3383	SRR25637675	Zhashui, Shaanxi	33.828	108.991
HY0301	P. macroptera	139122299	133499800	121900314	0.8762	94650874	0.709	35.1977	SRR25637668	Huyi, Shaanxi	33.9	108.644
HY0302	P. macroptera	167514550	159875784	159742833	0.9536	125932104	0.7877	41.1744	SRR25637530	Huyi, Shaanxi	33.9	108.644
HY0304	P. macroptera	147602551	140844300	143462432	0.972	112625820	0.7996	42.7936	SRR25637533	Huyi, Shaanxi	33.9	108.644
HY0305	P. macroptera	138820134	132678564	130165684	0.9377	102013936	0.7689	36.4821	SRR25637529	Huyi, Shaanxi	33.9	108.644
LG0302	P. macroptera	150420665	143670554	133772041	0.8893	104535656	0.7276	37.14	SRR25637671	Langao, Shaanxi	32.12	108.863
LG0304	P. macroptera	141589312	135462098	126990134	0.8969	100019284	0.7384	38.986	SRR25637670	Langao, Shaanxi	32.12	108.863
TB0101	P. macroptera	118686180	113023216	115786185	0.9756	91158994	0.8066	32.492	SRR25637534	Taibai, Shaanxi	34.033	107.557
TB0103	P. macroptera	124500941	118624096	120717205	0.9696	95827094	0.8078	33.8656	SRR25637669	Taibai, Shaanxi	34.033	107.557
TB0104	P. macroptera	160020372	153799008	143538819	0.897	118777776	0.7723	39.8152	SRR25637676	Taibai, Shaanxi	34.033	107.557
