# Supplementary material for: Genome Assembly and Winged Fruit Gene Regulation of Chinese Wingnut: Insights from Genomic and Transcriptomic Analyses
Source: Genomics Proteomics Bioinformatics. 2024 Dec 12;22(6):qzae087. doi: 10.1093/gpbjnl/qzae087 (PMC12043009; doi:10.1093/gpbjnl/qzae087)
Supplement: qzae087_Supplementary_Data [file qzae087_supplementary_data.zip › Table S11 120924.xls]

## Sheet: Sheet1
Table S11 Distribution of ancestral genes in chromosomes
Chromosome ID	Number of ancestral genes
Chr1	45
Chr2	41
Chr3	52
Chr4	25
Chr5	39
Chr6	51
Chr7	40
Chr8	43
Chr9	34
Chr10	47
Chr11	41
Chr12	37
Chr13	30
Chr14	29
Chr15	28
Chr16	19
