# Supplementary material for: Genome Assembly and Winged Fruit Gene Regulation of Chinese Wingnut: Insights from Genomic and Transcriptomic Analyses
Source: Genomics Proteomics Bioinformatics. 2024 Dec 12;22(6):qzae087. doi: 10.1093/gpbjnl/qzae087 (PMC12043009; doi:10.1093/gpbjnl/qzae087)
Supplement: qzae087_Supplementary_Data [file qzae087_supplementary_data.zip › Table S12 120924.xls]

## Sheet: Sheet1
Table S12 Summary of genome comparisons and clusters of gene families in 13 species
Species name	Genome version	Genome size (Mb)	Order	Family	Number of genes	Expansions	Contractions	NCBI accession number	Reference
Oryza sativa	2	382.773	Poales	Poaceae	28555	2193	4199	PRJEB29274	Jain R, Jenkins J, Shu S, Chern M, Martin JA, Copetti D, et al. Genome sequence of the model rice variety KitaakeX. BMC Genomics 2019;20:905.
Arabidopsis thaliana	2	119.95	Brassicales	Brassicaceae	48265	4374	3515	PRJNA13190	Arabidopsis Genome Initiative. Analysis of the genome sequence of the flowering plant Arabidopsis thaliana. Nature 2000;408:796-815.
Vitis vinifera	2	485.749	Rhamnales	Vitaceae	41208	3129	3879	PRJNA33471 and PRJEA18785	Jaillon O, Aury JM, Noel B, Policriti A, Clepet C, Casagrande A, et al. The grapevine genome sequence suggests ancestral hexaploidization in major angiosperm phyla. Nature 2007;449:463-7.
Malus domestica	2	658.857	Rosales	Rosaceae	45116	5800	1930	PRJNA28845	Velasco R, Zharkikh A, Affourtit J, Dhingra A, Cestaro A, Kalyanaraman A, et al. The genome of the domesticated apple (Malus × domestica Borkh.). Nat Genet 2010;42:833-9.
Castanea mollissima	2	773.412	Fagales	Fagaceae	38146	907	2979	PRJNA559042	Xing Y, Liu Y, Zhang Q, Nie X, Sun Y, Zhang Z, et al. Hybrid de novo genome assembly of Chinese chestnut (Castanea mollissima). GigaScience 2019;8:giz112.
Quercus robur	1	789.212	Fagales	Fagaceae	25808	3127	907	PRJEB19898	Plomion C, Aury JM, Amselem J, Leroy T, Murat F, Duplessis S,et al. Oak genome reveals facets of long lifespan. Nat Plants 2018;4:440-52.
Myrica rubra	1	313	Fagales	Myricaceae	32493	1131	6017	PRJNA398601	Jia HM, Jia HJ, Cai QL, Wang Y, Zhao HB, Yang WF, et al. The red bayberry genome and genetic basis of sex determination. Plant Biotechnol J 2019;17: 397-409.
Carya illinoinensis	2	795.847	Fagales	Juglandaceae	31074	4401	819	PRJNA435846	Huang Y, Xiao L, Zhang Z, Zhang R, Wang Z, Huang C, et al. The genomes of pecan and Chinese hickory provide insights into Carya evolution and nut nutrition. GigaScience 2019;8:giz036.
Cyclocarya paliurus	1	553.87	Fagales	Juglandaceae	35221	883	1551	PRJCA005987	Qu YQ, Shang XL, Zeng ZY, ET AL. Whole-genome duplication reshaped adaptive evolution in a relict plant species, Cyclocarya paliurus. Genomics Proteomics Bioinformatics 2023;21:455-69.
Pterocarya stenoptera	3	555.2	Fagales	Juglandaceae	29820	803	1424	PRJNA992759	In this study
Juglans mandshurica	2	548.302	Fagales	Juglandaceae	29011	592	2258	PRJNA674421	Yan F, Xi RM, She RX, Chen PP, Yan YJ, Yang G, et al. Improved de novo chromosome-level genome assembly of the vulnerable walnut tree Juglans mandshurica reveals gene family evolution and possible genome basis of resistance to lesion nematode. Mol Ecol Resour 2021;21:2063-76.
Juglans nigra	2	540.801	Fagales	Juglandaceae	30261	789	627	PRJNA356989	Bai WN, Yan PC, Zhang BW, Woeste KE, Lin K, Zhang DY. Demographically idiosyncratic responses to climate change and rapid Pleistocene diversification of the walnut genus Juglans (Juglandaceae) revealed by whole-genome sequences. New Phytol 2018;217:1726-36.
Juglans regia	2	606.07	Fagales	Juglandaceae	41081	811	758	PRJNA445704	Marrano A, Britton M, Zaini PA, Zimin AV, Workman RE, Puiu D, et al. High-quality chromosome-scale assembly of the walnut (Juglans regia L.) reference genome. Gigascience 2020;9:giaa050.
