# Supplementary material for: Genome Assembly and Winged Fruit Gene Regulation of Chinese Wingnut: Insights from Genomic and Transcriptomic Analyses
Source: Genomics Proteomics Bioinformatics. 2024 Dec 12;22(6):qzae087. doi: 10.1093/gpbjnl/qzae087 (PMC12043009; doi:10.1093/gpbjnl/qzae087)
Supplement: qzae087_Supplementary_Data [file qzae087_supplementary_data.zip › Table S13.xls]

## Sheet: Sheet1
Table S13 FPKM Statistics of lipid metabolism genes in different stages of fruit wing development
Gene ID	Gene_name	Protein_name	1DAF-1	1DAF-2	1DAF-3	15DAF-1	15DAF-2	15DAF-3	30DAF-1	30DAF-2	30DAF-3	45DAF-1	45DAF-2	45DAF-3	75DAF-1	75DAF-2	75DAF-3
evm.model.Chr12.1895	GH17	O-Glycosyl hydrolases family 17 protein	25.6264	25.6173	21.3101	17.1231	17.78	16.3236	15.5993	10.4388	14.0575	16.9601	17.8169	16.3327	20.5597	20.5597	19.2352
evm.model.Chr12.461	BGLC1	Beta-glucosidase 1	34.4247	43.7289	31.5637	114.676	120.135	111.638	79.7246	66.753	76.8135	21.9331	18.2921	19.1637	22.0808	22.0808	22.5917
evm.model.Chr12.1811	BGLU42	Beta-glucosidase 24	3.56979	1.85874	1.39034	3.50893	0.297124	0.916308	221.472	207.902	62.5799	195.555	86.0685	141.794	4.24715	4.24715	5.17102
evm.model.Chr12.1844	fabI	Enoyl-acyl-carrier protein reductase I	95.7861	93.1076	89.8414	139.15	144.332	139.07	100.868	107.541	97.9475	26.9182	25.9572	29.2153	30.7108	30.7108	26.3684
evm.model.Chr12.1753	AGPAT3_4	lysophosphatidic acid acyltransferase	113.774	127.125	106.723	5.34572	43.911	49.4127	0.197621	0.337141	0.306936	0	0	0	0	0	0
evm.model.Chr12.1925	BCKDHB	2-oxoisovalerate dehydrogenase subunit beta	6.90547	8.89804	9.49735	9.84076	9.51923	9.69746	10.7039	9.367	9.7298	20.779	19.5695	21.1277	12.4575	12.4575	13.8951
evm.model.Chr12.1748	ALDH3F1	Aldehyde dehydrogenase family 3 member	15.4982	23.5277	18.6161	13.2688	11.8269	12.3097	6.436	6.39574	7.79521	0.90075	0.604131	0.279343	0.335318	0.335318	0.143603
evm.model.Chr12.1848	FAD2	omega-6 fatty acid desaturase	13.1682	11.728	7.8549	3.43679	4.25292	5.5063	0.8693	0.601016	3.46541	4.95776	3.57454	3.51431	0	0	0.316158
evm.model.Chr12.1809	BGLU24	Beta-glucosidase 24	114.899	117.019	124.43	5.65967	3.84068	9.73087	0.645898	0.396943	0.108988	5.48456	3.18436	6.31032	0.50281	0.50281	3.31482
evm.model.Chr12.1818	BGLU24	Beta-glucosidase 24	5.27953	1.64199	8.76694	91.8212	6.78772	0.181849	16802.4	15626.4	9098.51	4173.16	2777.42	4680.24	8.25697	8.25697	22.9987
evm.model.Chr12.1817	BGLU12	Beta-glucosidase 12	10.0506	4.12933	7.83141	7.97832	4.76728	2.43441	222.314	110.61	60.7006	134.436	94.363	168.387	23.8838	23.8838	45.584
evm.model.Chr12.1795	LOX2.1-A	lipoxygenase 2-1	746.572	701.646	662.465	755.511	905.029	907.555	263.211	245.916	221.776	857.239	901.518	880.463	374.406	374.406	410.497
evm.model.Chr12.1800_evm.model.Chr12.1796_evm.model.Chr12.1803	LOX2.1-B	lipoxygenase 2-1	20.8735	21.8591	25.8715	60.3666	26.6465	57.0946	2.08152	1.61534	2.92824	3.99242	18.9454	7.58849	9.78551	9.78551	7.9421
