# Supplementary material for: Genome Assembly and Winged Fruit Gene Regulation of Chinese Wingnut: Insights from Genomic and Transcriptomic Analyses
Source: Genomics Proteomics Bioinformatics. 2024 Dec 12;22(6):qzae087. doi: 10.1093/gpbjnl/qzae087 (PMC12043009; doi:10.1093/gpbjnl/qzae087)
Supplement: qzae087_Supplementary_Data [file qzae087_supplementary_data.zip › Table S14 120924.xls]

## Sheet: Sheet1
Table S14 Estimated Ka/Ks ratios of gene pairs
ID		ID	Ks	Ka	Ka/Ks
CpaF1st09516.t1	vs.	evm.model.Chr12.1795	0.186372	0.106734	0.572691
CpaF1st09516.t1	vs.	Jma000017058	0.112317	0.0397699	0.354086
evm.model.Chr12.1795	vs.	Jma000017058	0.158592	0.0700245	0.441539
Note: Ks, synonymous nucleotide substitution rate; Ka, nonsynonymous nucleotide substitution rate.
