# Supplementary material for: Genome Assembly and Winged Fruit Gene Regulation of Chinese Wingnut: Insights from Genomic and Transcriptomic Analyses
Source: Genomics Proteomics Bioinformatics. 2024 Dec 12;22(6):qzae087. doi: 10.1093/gpbjnl/qzae087 (PMC12043009; doi:10.1093/gpbjnl/qzae087)
Supplement: qzae087_Supplementary_Data [file qzae087_supplementary_data.zip › Table S15 120924.xls]

## Sheet: Sheet1
Table S15 The tissues, collection date, and RNA sequencing data of samples used for transcriptome analysis of Pterocarya stenoptera and Juglans mandshurica in this study
Order	species	Tissues	Abbreviation	Collection date	Clean base	Reads mapped（%）	Multi mapped（%）	Unique mapped（%）	GC Content（%）
1	Pterocarya stenopter	Fruit wing	1DAF-1	2022.4.2	49714796	0.9571	0.0291	0.9259	45.31
2		Fruit wing	1DAF-2	2022.4.2	48402848	0.9564	0.0286	0.9257	45.22
3		Fruit wing	1DAF-3	2022.4.2	46611307	0.9594	0.0287	0.9287	45.3
4		Fruit wing	15DAF-1	2022.4.17	39524982	0.9218	0.0253	0.9329	45.6
5		Fruit wing	15DAF-2	2022.4.17	41357001	0.9618	0.026	0.9341	45.45
6		Fruit wing	15DAF-3	2022.4.17	41779895	0.9635	0.0259	0.9361	45.34
7		Fruit wing	30DAF-1	2022.4.30	42020223	0.9543	0.0247	0.9278	44.99
8		Fruit wing	30DAF-2	2022.4.30	42497852	0.9487	0.0248	0.9218	44.9
9		Fruit wing	30DAF-3	2022.4.30	43743999	0.8917	0.0251	0.9263	45.53
10		Fruit wing	45DAF-1	2022.5.15	44406300	0.9577	0.0243	0.9318	45.41
11		Fruit wing	45DAF-2	2022.5.15	44701189	0.9558	0.0255	0.9285	45.55
12		Fruit wing	45DAF-3	2022.5.15	42176363	0.9552	0.0254	0.9279	45.49
13		Fruit wing	75DAF-1	2022.6.15	46007567	0.9368	0.0275	0.9062	45.52
14		Fruit wing	75DAF-2	2022.6.15	39462736	0.9371	0.0258	0.9113	45
15		Fruit wing	75DAF-3	2022.6.15	45477878	0.948	0.0258	0.9221	45
16	Juglans mandshurica	Fruit peel	1DAF-1	2022.4.2	39626296	0.9618	0.0307	0.9311	45.45
17		Fruit peel	1DAF-2	2022.4.2	39203522	0.9524	0.0321	0.9202	44.72
18		Fruit peel	1DAF-3	2022.4.2	40195706	0.9552	0.0305	0.9154	45.39
19		Fruit peel	15DAF-1	2022.4.17	41942514	0.9561	0.0362	0.9154	45.45
20		Fruit peel	15DAF-2	2022.4.17	41702362	0.9533	3.3.7%	0.9196	44.72
21		Fruit peel	15DAF-3	2022.4.17	40793260	0.9541	0.0332	0.9208	44.75
22		Fruit peel	30DAF-1	2022.4.30	41554026	0.9607	0.0466	0.914	45.38
23		Fruit peel	30DAF-2	2022.4.30	49072954	0.9574	0.039	0.9184	45.41
24		Fruit peel	30DAF-3	2022.4.30	49771402	0.9544	0.0469	0.9075	45.55
25		Fruit peel	45DAF-1	2022.5.15	58886020	0.9498	0.0371	0.9127	45.76
26		Fruit peel	45DAF-2	2022.5.15	45027680	0.9434	0.0379	90.55%%	45.57
27		Fruit peel	45DAF-3	2022.5.15	42976634	0.9437	0.0375	0.9062	45.08
28		Fruit peel	75DAF-1	2022.6.15	43699758	0.9543	0.0263	0.9279	45.27
29		Fruit peel	75DAF-2	2022.6.15	37922092	0.9597	0.0249	0.9348	44.87
30		Fruit peel	75DAF-3	2022.6.15	40353956	0.9561	0.0253	0.9307	45.02
