# Supplementary material for: Genome Assembly and Winged Fruit Gene Regulation of Chinese Wingnut: Insights from Genomic and Transcriptomic Analyses
Source: Genomics Proteomics Bioinformatics. 2024 Dec 12;22(6):qzae087. doi: 10.1093/gpbjnl/qzae087 (PMC12043009; doi:10.1093/gpbjnl/qzae087)
Supplement: qzae087_Supplementary_Data [file qzae087_supplementary_data.zip › Table S16 120924.xls]

## Sheet: Sheet1
Table S16 FPKM statistics of starch and sucrose metabolism genes in different stages of fruit wing development
Gene ID	Gene_name	1DAF-1	1DAF-2	1DAF-3	15DAF-1	15DAF-2	15DAF-3	30DAF-1	30DAF-2	30DAF-3	45DAF-1	45DAF-2	45DAF-3	75DAF-1	75DAF-2	75DAF-3
evm.model.Chr8.1440	APL2	10.5595	10.4729	13.6181	74.4682	69.8775	73.7194	92.1429	88.7363	111.12	33.664	34.2557	49.8109	9.08476	9.08476	13.1943
evm.model.Chr2.807	APL3	45.9026	33.8618	47.5091	222.812	184.07	153.594	135.217	145.608	164	64.0377	63.8186	61.5211	94.4025	94.4025	120.061
evm.model.Chr1.1026	APS2	0.20581	0.708919	0.513349	1.06605	1.92334	1.37919	4.13959	2.79321	2.56753	0	0.313551	0	0	0	0.0745315
evm.model.Chr4.929	AXY3	33.83	48.1817	36.0248	119.961	142.041	121.59	64.2795	45.7814	52.3395	1.32718	1.50004	1.62022	0.201285	0.201285	0.125385
evm.model.Chr16.569	AXY3	86.2574	94.9812	98.5648	313.169	266.195	261.177	107.704	96.021	125.117	16.7662	17.1533	21.8947	8.52781	8.52781	12.9932
evm.model.Chr12.1818	BGLU12	5.27953	1.64199	8.76694	91.8212	6.78772	0.181849	16802.4	15626.4	9098.51	4173.16	2777.42	4680.24	8.25697	8.25697	22.9987
evm.model.Chr13.780	BGLU40	0.844228	0.62074	0.850398	2.36137	2.13055	1.91994	3.00683	3.85116	3.03806	0.276588	1.24289	0.784237	0.205928	0.205928	0.141105
evm.model.Chr12.1811	BGLU42	3.56979	1.85874	1.39034	3.50893	0.297124	0.916308	221.472	207.902	62.5799	195.555	86.0685	141.794	4.24715	4.24715	5.17102
evm.model.Chr3.1429	BMY1	1.15713	0.465007	0.687195	3.79598	3.75793	2.62277	2.65002	3.14845	2.40591	1.02217	1.17526	0.38816	0.570777	0.570777	0.698401
evm.model.Chr13.395	CEL6	35.6472	40.8145	43.2658	76.0505	62.1191	69.1409	40.8984	42.0556	47.9464	2.29842	1.51497	1.86801	0.265538	0.265538	0.454876
evm.model.Chr2.855	CEL6	7.93543	7.85488	7.94707	25.2333	27.7035	17.2868	13.4742	11.0409	12.4101	2.37177	0.477222	0.403495	0	0	0.181498
evm.model.Chr2.2302	GH9B1	18.671	20.2215	16.6005	139.655	124.385	94.8483	36.1456	27.8612	38.9397	0.815604	0.615402	1.40922	0	0	0.292564
evm.model.Chr8.1385	GH9B7	64.4547	60.9986	63.528	155.571	149.891	129.806	113.049	109.316	136.268	5.80766	6.65506	9.48864	2.94242	2.94242	3.38741
evm.model.Chr3.1530	GH9B8	22.3694	15.3621	22.6901	47.2119	34.3937	37.3672	24.3554	14.8926	40.2954	0	0	0	0	0	0
evm.model.Chr10.1179	GH9B8	13.7181	9.99814	12.4403	46.0087	32.9534	29.825	49.5175	39.7051	53.1576	0.230536	0.367222	0.919212	0.0858205	0.0858205	0.183767
evm.model.Chr15.640	GH9C2	62.9894	57.7126	68.7976	156.697	107.67	131.058	112.795	95.4528	175.152	2.50007	1.64455	4.36229	0.286367	0.286367	0.889132
evm.model.Chr5.1622	GH9C2	243.752	179.238	231.395	197.892	138.925	137.826	194.203	170.003	220.189	4.68623	3.99956	6.35242	7.96196	7.96196	4.45077
evm.model.Chr6.3	O-glycosyl hydrolases family 17 protein	12.286	15.0549	12.7423	14.9266	13.784	13.5399	8.32916	8.20602	6.10711	0.890672	1.15492	1.41002	0.574715	0.574715	0.889843
evm.model.Chr10.1851	O-glycosyl hydrolases family 17 protein	28.9719	39.6258	23.6433	35.4891	38.301	36.6571	17.9562	21.8769	19.1802	4.68161	5.51733	3.07204	2.83827	2.83827	3.7617
evm.model.Chr13.1402	O-glycosyl hydrolases family 17 protein	5.883	6.56514	6.59274	6.11717	6.67928	6.45279	8.17922	6.788	5.85349	1.51517	0.649716	1.90156	1.9418	1.9418	1.72258
evm.model.Chr6.235	O-glycosyl hydrolases family 17 protein	11.8353	13.7268	11.3689	22.5839	22.463	19.3549	26.9483	27.8129	25.93	2.77301	2.19872	1.57419	1.65342	1.65342	2.0456
evm.model.Chr3.909	O-glycosyl hydrolases family 17 protein	0.820121	0.312916	0.768793	0.658772	1.26441	1.16383	2.98504	3.96082	3.3484	0.286602	0.173001	0.213316	0	0	0
evm.model.Chr9.736	PDBG4	29.7914	40.6133	32.9678	32.4273	52.9782	40.9371	39.6913	16.6714	21.0176	10.802	7.35143	9.37422	0.887033	0.887033	0.987687
evm.model.Chr7.1589	PDBG4	25.1793	30.0682	27.1813	67.9465	72.6222	68.7421	83.8772	91.234	83.7747	9.27588	9.46421	12.8975	8.7236	8.7236	7.48987
evm.model.Chr5.1041	PGSIP8	11.973	16.4536	18.1318	14.3674	19.0452	19.6653	4.91775	1.47188	3.06465	1.36929	2.42261	2.35961	2.42565	2.42565	3.07125
evm.model.Chr3.2972	SPS4F	1.29835	1.71178	1.13666	7.12404	8.13197	6.75051	51.5161	43.9072	38.5765	16.1699	14.4772	18.6934	18.1295	18.1295	27.676
evm.model.Chr10.720	SUS4	122.787	113.657	113.175	168.678	182.882	165.883	102.274	93.871	114.084	20.0446	26.1503	26.9242	22.5666	22.5666	22.1627
evm.model.Chr16.123	SUS6	2.68075	2.80804	2.49359	3.06686	3.89024	3.69737	6.84409	8.79207	6.87698	0.700485	0.67681	0.619445	0	0	0.0464392
evm.model.Chr3.2361	SUS6	5.53836	6.9975	6.87918	10.9546	11.7968	11.6407	30.1678	42.9215	34.8895	1.75719	1.81906	1.51637	0.568818	0.568818	1.26673
evm.model.Chr10.1696	TPPA	6.43105	5.73284	4.31789	16.2732	15.7826	11.666	19.6257	17.3695	18.4252	2.45724	3.47002	2.92434	8.6859	8.6859	5.94091
evm.model.Chr5.1926	TPPF	5.3361	5.60469	5.85646	9.34416	7.03266	9.35541	20.5287	9.15519	22.7406	0.609784	0.413154	1.75986	0.750495	0.750495	0.761851
evm.model.Chr7.1230	TPS1	26.3925	32.6129	26.7151	39.0522	41.1344	36.8735	141.282	98.8167	111.98	17.143	8.30644	14.7021	16.2198	16.2198	16.3031
evm.model.Chr3.2209	VI2	91.3706	91.5669	95.4847	295.569	254.937	197.121	232.677	142.993	141.15	33.4681	26.5498	34.4749	7.75395	7.75395	9.63969
evm.model.Chr5.1923	VI2	66.0159	105.217	94.2432	263.775	217.228	118.483	737.258	704.564	755.771	179.098	171.029	129.748	28.8029	28.8029	69.0948
