# Supplementary material for: Genome Assembly and Winged Fruit Gene Regulation of Chinese Wingnut: Insights from Genomic and Transcriptomic Analyses
Source: Genomics Proteomics Bioinformatics. 2024 Dec 12;22(6):qzae087. doi: 10.1093/gpbjnl/qzae087 (PMC12043009; doi:10.1093/gpbjnl/qzae087)
Supplement: qzae087_Supplementary_Data [file qzae087_supplementary_data.zip › Table S17 120924.xls]

## Sheet: Sheet1
Table S17 Phenotypic data of Pterocarya stenoptera from WGCNA
Sample	Length	Wide	Area	Lignin
1DAF-1	0.234	0.0252	0.0058968	0
1DAF-2	0.2019	0.0339	0.00684441	0
1DAF-3	0.195	0.0519	0.0101205	0
2DAF-1	0.378	0.082	0.030996	0
2DAF-2	0.383	0.065	0.024895	0
2DAF-3	0.396	0.096	0.038016	0
3DAF-1	0.696	0.137	0.095352	0
3DAF-2	0.696	0.121	0.084216	0
3DAF-3	0.715	0.145	0.103675	0
4DAF-1	1.369	0.34	0.46546	1
4DAF-2	1.455	0.338	0.49179	1
4DAF-3	1.381	0.353	0.487493	1
5DAF-1	1.506	0.416	0.626496	2
5DAF-2	1.506	0.416	0.626496	2
5DAF-3	1.537	0.407	0.625559	2
Note: WGCNA, weighted gene coexpression network analysis.
