# Supplementary material for: Genome Assembly and Winged Fruit Gene Regulation of Chinese Wingnut: Insights from Genomic and Transcriptomic Analyses
Source: Genomics Proteomics Bioinformatics. 2024 Dec 12;22(6):qzae087. doi: 10.1093/gpbjnl/qzae087 (PMC12043009; doi:10.1093/gpbjnl/qzae087)
Supplement: qzae087_Supplementary_Data [file qzae087_supplementary_data.zip › Table S18.xls]

## Sheet: fig6的热图
Table S18 FPKM statistics of SUC2, ARF7, lignin biosynthesis-related genes, and MADS-box genes in different stages of fruit wing development
Gene ID	Gene_name	1DAF-1	1DAF-2	1DAF-3	2DAF-1	2DAF-2	2DAF-3	3DAF-1	3DAF-2	3DAF-3	4DAF-1	4DAF-2	4DAF-3	5DAF-1	5DAF-2	5DAF-3
evm.model.Chr4.914	SUC2	19.5603	26.3115	19.9182	14.8832	20.7203	19.4425	32.338	21.1936	20.1756	219.38	167.914	201.902	182.977	182.977	180.172
evm.model.Chr10.689	ARF7	79.7562	85.5696	83.8766	66.2179	62.0057	63.9258	90.6235	103.783	75.35	111.293	118.651	111.183	125.066	125.066	146.428
evm.model.Chr12.616	CYP73A5	8.59805	7.46271	6.7872	7.39912	6.22899	7.29873	9.97688	10.6829	12.6315	78.0095	89.0513	79.6217	17.0246	17.0246	21.1021
evm.model.Chr11.1774	NAC043	0.957299	0.922168	0.589719	0.080682	0	0.0383757	0.348971	0	0.147212	12.568	12.1619	17.6152	3.53984	3.53984	6.50455
evm.model.Chr7.222	IRX12	0	0.149755	0.309836	0.0900787	0.172892	0.0856903	0.389614	0.940661	0.164357	276.602	266.269	332.956	2.89515	2.89515	11.6902
evm.model.Chr7.357	LAC17	0.145701	0.125468	0.103835	0.784885	0.796686	0.430758	2.27773	2.02041	1.85897	32.5998	28.1215	46.6713	0.708433	0.708433	2.50628
evm.model.Chr2.1339	AP1-A	169.047	157.248	159.389	79.386	90.1701	91.3858	74.0873	79.7682	94.7815	41.6863	39.8192	46.4531	23.234	23.234	18.1839
evm.model.Chr13.746	AP1-B	251.22	287.568	274.613	488.112	478.723	432.473	338.996	276.399	395.731	341.97	291.77	354.079	248.195	248.195	241.182
evm.model.Chr5.631	AGL8-A	833.415	830.604	784.111	526.127	511.684	497.071	601.779	567.686	579.895	952.122	917.665	957.09	667.493	667.493	727.323
evm.model.Chr13.747	AGL8-B	50.9556	55.1141	46.3106	105.431	95.325	87.3992	61.8922	53.2329	69.9882	85.6838	72.9488	86.3767	61.3003	61.3003	57.6206
evm.model.Chr15.1485	AGL8-C	257.188	290.239	275.877	139.885	158.266	149.454	185.558	170.345	154.564	337.296	286.415	327.998	206.786	206.786	217.632
evm.model.Chr2.1340	MADS2	13.7655	16.9767	17.6913	37.5785	35.5885	28.815	69.3871	74.043	67.3887	206.387	176.079	249.039	69.9067	69.9067	78.9081
evm.model.Chr3.2152	MADS3	1271.7	1283.16	1271.98	2420.31	2437.62	2121.03	4455.15	4418.69	3898.44	7766.14	5842.71	7730.2	3107.96	3107.96	3610.38
