# Supplementary material for: Genome Assembly and Winged Fruit Gene Regulation of Chinese Wingnut: Insights from Genomic and Transcriptomic Analyses
Source: Genomics Proteomics Bioinformatics. 2024 Dec 12;22(6):qzae087. doi: 10.1093/gpbjnl/qzae087 (PMC12043009; doi:10.1093/gpbjnl/qzae087)
Supplement: qzae087_Supplementary_Data [file qzae087_supplementary_data.zip › Table S19.xls]

## Sheet: Sheet1
Table S19 The tissues, collection date, and RNA sequencing data of samples used for genome annotation of Pterocarya stenoptera in this study
Order	Tissues	Abbreviation	Collection date	Clean read	Effective Rate(%)	Q20(%)	GC Content（%）
1	terminal bud	TB03	2022.3.5	42638256	97.59	96.94	45.48
2	Tender leaf	TL09	2022.3.5	54630340	94.76	96.62	44.8
7	Axillary bud	AB03	2022.3.5	43308298	96.21	95.97	44.73
3	Twig	TW02	2022.3.20	42096968	95.96	96.6	45.91
4	Bark	BA03	2022.3.20	43967032	96.89	96.25	45.19
5	Immature female flowers	IFF02	2022.3.20	40766794	95.4	96.91	45.38
6	Mature male flower	MMF01	2022.3.20	40134596	93.63	95.72	45.43
8	Leaf	LE01	2022.4.2	39948340	94.27	96.6	44.78
10	Female flowers	FF01	2022.4.2	43024670	96.33	97.28	45.03
9	Root	RO01	2022.4.30	38000170	96.33	97.25	44.82
11	Immature fruits	IF01	2022.4.30	42148288	96.86	97.27	45.25
12	Mature fruits	MF01	2022.6.15	42522346	95.29	96.81	45.7
13	Mature leaves	ML01	2022.6.15	39638282	96.58	96.87	45.62
