# Supplementary material for: Genome Assembly and Winged Fruit Gene Regulation of Chinese Wingnut: Insights from Genomic and Transcriptomic Analyses
Source: Genomics Proteomics Bioinformatics. 2024 Dec 12;22(6):qzae087. doi: 10.1093/gpbjnl/qzae087 (PMC12043009; doi:10.1093/gpbjnl/qzae087)
Supplement: qzae087_Supplementary_Data [file qzae087_supplementary_data.zip › Table S2 120924.xls]

## Sheet: Sheet1
Table S2 Summary of the genome assembly of Pterocarya stenoptera based on Hi-C sequencing data
Sample ID	Contig length (bp)	Scaffold length (bp)	Contig number	Scaffold number
Total	555192649	555202549	261	162
Max	32382168	51457875	-	-
Number >= 2000	-	-	261	162
N50	16129202	35148204	14	7
N60	15409386	32969436	17	9
N70	11922144	31016783	21	11
N80	8502932	27859391	26	13
N90	4469569	22855037	35	15
