# Supplementary material for: Genome Assembly and Winged Fruit Gene Regulation of Chinese Wingnut: Insights from Genomic and Transcriptomic Analyses
Source: Genomics Proteomics Bioinformatics. 2024 Dec 12;22(6):qzae087. doi: 10.1093/gpbjnl/qzae087 (PMC12043009; doi:10.1093/gpbjnl/qzae087)
Supplement: qzae087_Supplementary_Data [file qzae087_supplementary_data.zip › Table S20.xls]

## Sheet: Sheet1
Table S20 Primers for the qRT-PCR experiment
Gene	Forward Primer Sequence (5′ to 3′)	Reverse Primer Sequence (5′ to 3′)
β-Actin	GCCGAACGGGAAATTGTC	AGAGATGGCTGGAAGAGG
Jca000017058	GCTTCCTCTCCAGCCTTGTT	TGCGTACCCTTTGATTGCCT
evm.model.Chr12.1795	CCCTAATGGCCCCGTGAATT	CGGTGTCTCTGATGGCAAGT
