# Supplementary material for: Genome Assembly and Winged Fruit Gene Regulation of Chinese Wingnut: Insights from Genomic and Transcriptomic Analyses
Source: Genomics Proteomics Bioinformatics. 2024 Dec 12;22(6):qzae087. doi: 10.1093/gpbjnl/qzae087 (PMC12043009; doi:10.1093/gpbjnl/qzae087)
Supplement: qzae087_Supplementary_Data [file qzae087_supplementary_data.zip › Table S3 120924.xls]

## Sheet: Sheet1
Table S3 Anchored rates of Pterocarya stenoptera genome
Class	Scaffold number	Total length
Place	16	541,435,360 bp
Unplace	146	13,767,189 bp
Total	162	555,202,549 bp
Anchored rates	-	0.9752
