# Supplementary material for: Genome Assembly and Winged Fruit Gene Regulation of Chinese Wingnut: Insights from Genomic and Transcriptomic Analyses
Source: Genomics Proteomics Bioinformatics. 2024 Dec 12;22(6):qzae087. doi: 10.1093/gpbjnl/qzae087 (PMC12043009; doi:10.1093/gpbjnl/qzae087)
Supplement: qzae087_Supplementary_Data [file qzae087_supplementary_data.zip › Table S4 120924.xls]

## Sheet: Sheet1
Table S4 Statistical summary of the sizes of the chromosomes of Pterocarya stenoptera genome assembly
P. stenopter, SNHY001
Chromosome ID	Length (bp)
Chr1	51457875
Chr2	37244602
Chr3	44625171
Chr4	41754544
Chr5	35629775
Chr6	37616922
Chr7	37161984
Chr8	33332159
Chr9	31016783
Chr10	32969436
Chr11	28571995
Chr12	32517236
Chr13	27859391
Chr14	24577509
Chr15	22244941
Chr16	22855037
