# Supplementary material for: Genome Assembly and Winged Fruit Gene Regulation of Chinese Wingnut: Insights from Genomic and Transcriptomic Analyses
Source: Genomics Proteomics Bioinformatics. 2024 Dec 12;22(6):qzae087. doi: 10.1093/gpbjnl/qzae087 (PMC12043009; doi:10.1093/gpbjnl/qzae087)
Supplement: qzae087_Supplementary_Data [file qzae087_supplementary_data.zip › Table S5 120924.xls]

## Sheet: Sheet1
Table S5 Results of the BUSCO assessment of single-copy genes and proteins of the Pterocarya stenoptera
Single-copy genes		Proteins
C:98.4% [S:90.6%, D:7.8%], F:0.7%, M:0.9%, n:1614		C:92.1% [S:86.2%, D:5.9%], F:5.1%, M:2.8%, n:1614
1588	Complete BUSCOs (C)	1486	Complete BUSCOs (C)
1462	Complete and single-copy BUSCOs (S)	1391	Complete and single-copy BUSCOs (S)
126	Complete and duplicated BUSCOs (D)	95	Complete and duplicated BUSCOs (D)
11	Fragmented BUSCOs (F)	82	Fragmented BUSCOs (F)
15	Missing BUSCOs (M)	46	Missing BUSCOs (M)
1614	Total BUSCO groups searched	1614	Total BUSCO groups searched
Note: BUSCOs, Benchmarking Universal Single-Copy Orthologs.
