# Supplementary material for: Genome Assembly and Winged Fruit Gene Regulation of Chinese Wingnut: Insights from Genomic and Transcriptomic Analyses
Source: Genomics Proteomics Bioinformatics. 2024 Dec 12;22(6):qzae087. doi: 10.1093/gpbjnl/qzae087 (PMC12043009; doi:10.1093/gpbjnl/qzae087)
Supplement: qzae087_Supplementary_Data [file qzae087_supplementary_data.zip › Table S6 120924.xls]

## Sheet: Sheet1
Table S6 Assembly statistics for three Pterocarya stenoptera genomes
Sample name	SNHY001	PST	PST
Version	In this study	V1.0	V2.0
Assembly	Chromosome-level	Scaffold-level	Scaffold-level
Genome size	555,202,549 bp	678 Mb	555.14 Mb
Number of scaffolds	162	11574	265
Contig/Scaffolds N50	35.6 Mb	998 kb	3.76 Mb
Number of genes	29820	44318	44958
Total gene length (bp)	147941635	174673137	145894358
Total mRNA length (bp)	147941635	174673137	145894358
Total CDS length (bp)	35072213	53250684	52047606
Total exon length (bp)	45530871	53250684	52047606
Total intron length per CDS (bp)	97955751	121422453	93846752
Total intron length per exon (bp)	102410764	121422453	93846752
Mean gene length (bp)	4961	3941	3245
Mean mRNA length (bp)	4961	3941	3245
Mean CDS length (bp)	1176	1201	1157
Mean exon length (bp)	289	236	269
Longest gene (bp)	174238	99140	91869
Longest mRNA (bp)	174238	99140	91869
Longest CDS (bp)	15978	19038	16560
Longest exon (bp)	7968	8031	12783
Platform	Illumina + PacBio + Hi-C	Illumina HiSeq 2500	Illumina HiSeq 2500 + Illumina HiSeq X ten
Location and details	A wild tree growing in the Taiping National Forest Park, HuYi, Shaanxi, China
Reference and downloads	In this study; NCBI BioProject Number: PRJNA992759	Trouern-Trend et al. 2019; NCBI BioProject Number: PRJNA445704	Bai et al. 2018; NCBI Bioproject Number: PRJNA356989
Note: CDS, coding sequence; mRNA, messenger RNA; NCBI, National Center of Biotechnology Information.
