# Supplementary material for: Genome Assembly and Winged Fruit Gene Regulation of Chinese Wingnut: Insights from Genomic and Transcriptomic Analyses
Source: Genomics Proteomics Bioinformatics. 2024 Dec 12;22(6):qzae087. doi: 10.1093/gpbjnl/qzae087 (PMC12043009; doi:10.1093/gpbjnl/qzae087)
Supplement: qzae087_Supplementary_Data [file qzae087_supplementary_data.zip › Table S7 120924.xls]

## Sheet: Sheet1
Table S7 Repeat sequence annotation of the Pterocarya stenopteragenome
Repeat sequence	V1.0			V2.0
Sequences	11574			265
Total length	902,239,402 bp			555,144,716 bp
GC level	0.3622			0.3697
Bases masked	456,024,974 bp (50.54%)			293,218,774 bp (52.82%)
	Number of elements	Length occupied	Percentage of sequence	Number of elements	Length occupied	Percentage of sequence
Retroelements	308125	186,302,165 bp	0.2065	166360	131,608,879 bp	0.2371
SINEs	7629	1,118,504 bp	0.0012	7309	928,196 bp	0.0017
Penelope	0	0 bp	0	0	0 bp	0
LINEs	81097	62,027,312 bp	0.0687	51749	41,231,821 bp	0.0743
CRE/SLACS	0	0 bp	0	0	0 bp	0
L2/CR1/Rex	106	20,683 bp	0	0	0 bp	0
R1/LOA/Jockey	0	0 bp	0	0	0 bp	0
R2/R4/NeSL	504	172,747 bp	0.0002	0	0 bp	0
RTE/Bov-B	0	0 bp	0	0	0 bp	0
L1/CIN4	80163	61,760,336 bp	0.0685	50697	41,051,784 bp	0.0739
LTR elements	219399	123,156,349 bp	0.1365	107302	89,448,862 bp	0.1611
BEL/Pao	5293	1,066,474 bp	0.0012	216	88,723 bp	0.0002
Ty1/Copia	94760	56,293,745 bp	0.0624	47073	34,219,100 bp	0.0616
Gypsy/DIRS1	95693	58,317,073 bp	0.0646	50770	50,436,513 bp	0.0909
Retroviral	1578	364,101 bp	0.0004	1178	489,377 bp	0.0009
DNA transposons	105593	41,628,800 bp	0.0461	69519	30,852,614 bp	0.0556
hobo-Activator	51441	17,245,463 bp	0.0191	38676	13,988,363 bp	0.0252
Tc1-IS630-Pogo	1879	228,844 bp	0.0003	3275	472,307 bp	0.0009
En-Spm	0	0 bp	0	0	0 bp	0
MuDR-IS905	0	0 bp	0	0	0 bp	0
PiggyBac	0	0 bp	0	0	0 bp	0
Tourist/Harbinger	7232	2,664,838 bp	0.003	4865	1,865,302 bp	0.0034
Other (Mirage, P-element, Transib)	0	0 bp	0	0	0 bp	0
Rolling-circles	6890	3,715,303 bp	0.0041	7160	2,708,496 bp	0.0049
Unclassified	846723	210,921,812 bp	0.2338	474156	119,705,860 bp	0.2156
Total interspersed repeats		438,852,777 bp	0.4864		282,167,353 bp	0.5083
Small RNA	8337	1,196,421 bp	0.0013	7826	1,050,313 bp	0.0019
Satellites	1690	1,522,373 bp	0.0017	315	74,578 bp	0.0001
Simple repeats	269228	9,844,799 bp	0.0109	177911	6,869,144 bp	0.0124
Low complexity	41381	2,011,805 bp	0.0022	26131	1,277,086 bp	0.0023
Note: SINEs, short interspersed nuclear elements; LINEs, long interspersed nuclear elements; CRE, Cis-Regulatory Elements; L2, Long Interspersed Nuclear Element 2; CR1, Chicken repeat 1; NeSL, Non-specific LTR-free retrotransposons; RTE, Ruminant Terminal Element; Bov-B, Bovine-B; L1, LINE-1; LTR, long terminal repeat; DIRS1, Dictyostelium Intermediate Repeat Sequence 1; En-Spm, Enhancer-Suppress…
