# Supplementary material for: Genome Assembly and Winged Fruit Gene Regulation of Chinese Wingnut: Insights from Genomic and Transcriptomic Analyses
Source: Genomics Proteomics Bioinformatics. 2024 Dec 12;22(6):qzae087. doi: 10.1093/gpbjnl/qzae087 (PMC12043009; doi:10.1093/gpbjnl/qzae087)
Supplement: qzae087_Supplementary_Data [file qzae087_supplementary_data.zip › Table S8 120924.xls]

## Sheet: Sheet1
Table S8 Statistical summary of the annotation of the Pterocarya stenoptera genome using six databases (Swiss-Prot, NR, KEGG, InterPro, GO, and Pfam)
Type	Number	Percent (%)
Total	29820	-
NR (non-redundant)	28877	96.8
InterPro (Protein sequence analysis and classification)	28156	94.4
Swiss-Prot ( Swiss Institute of Bioinformatics and Protein Information Resource)	22943	76.94
KEGG (Kyoto Encyclopedia of Genes and Genomes)	22663	76
Pfam (The Pfam protein families database)	22471	75.36
GO (Gene Ontology)	17543	58.83
Annotated	29159	97.78
Unannotated	661	2.22
