# Supplementary material for: Genome Assembly and Winged Fruit Gene Regulation of Chinese Wingnut: Insights from Genomic and Transcriptomic Analyses
Source: Genomics Proteomics Bioinformatics. 2024 Dec 12;22(6):qzae087. doi: 10.1093/gpbjnl/qzae087 (PMC12043009; doi:10.1093/gpbjnl/qzae087)
Supplement: qzae087_Supplementary_Data [file qzae087_supplementary_data.zip › Table S9 120924.xls]

## Sheet: Sheet1
Table S9 Abundance and size of non-coding RNA in Pterocarya stenoptera genome
Type		Copy number	Average length (bp)	Total length (bp)	Percentage of genome
miRNA		363	133.47	48449	0.008666
tRNA		902	75.49	68090	0.012264
rRNA	rRNA	8939	223.59	1998681	0.36
	18S	587	1619.57	950687	0.17
	28S	2043	140.69	287421	0.051769
	5.8S	5794	159.75	82270	0.014818
	5S	5794	117.07	678303	0.12
snRNA	snRNA	963	110.5	106413	0.019167
	CD-box	737	103.89	76568	0.013791
	HACA-box	90	122.91	11062	0.001992
	splicing	133	138.02	18357	0.003306
	scaRNA	3	142	426	7.7e-05
	Unknown	0	0	0	0
		26348	3086.95	4326727	0.77585
Note: rRNA, ribosomal RNA; tRNA, transfer RNA; snRNA, small nuclear RNAs; miRNA, microRNAs; scaRNA, small Cajal body-associated RNA.
